# Supplementary material for: True brachial artery aneurysm after arteriovenous fistula closure following renal transplantation: a case report and literature review
Source: Surg Case Rep. 2019 Dec 4;5:188. doi: 10.1186/s40792-019-0724-4 (PMC6892993; doi:10.1186/s40792-019-0724-4)
Supplement: Supplementary file 1 — Additional file 1. References for the literature review. [file 40792_2019_724_MOESM1_ESM.xlsx]

## Sheet: Ref
Supplemental table. References for the literature review
Author	year	References
Hale et al	1994	Hale PC, Linsell J, Taylor PR. Axillary aneurysm: an unusual complication of haemodialysis. Eur J Vasc Surg. 1994; 8: 101–3.
Gray RJ et al	1998	Gray RJ, Stone WM, Fowl RJ, et al. Management of true aneurysms distal to the axillary artery. J Vasc Surg. 1998; 28: 606–10.
Nuguyen et al	2001	Nyugen DQA, Ruddle AC, Thompson JF. Late axillo-brachial arterial aneurysm following ligated Brescia-Cimino haemodialysis fistula. Eur J Vasc Endovasc Surg. 2001; 22: 381–2.
Schunn CD et al	2002	Schunn CD, Sullivan TM. Brachial arteriomegaly and true aneurysmal degeneration: case report and literature review. Vasc Med. 2002; 7: 25–7.
Eugster et al	2003	Eugster T, Wigger P, Bolter S, et al. Brachial artery dilatation after arteriovenous fistulae in patients after renal transplantation: a 10-year follow-up with ultrasound. J Vasc Surg. 2003; 37: 564–7.
Battaglia et al	2006	Battaglia L, Bucci F, Battaglia M, et al. Late occurrence of a large brachial artery aneurysm following closure of a hemodialysis arteriovenous fistula. Ann Vasc Surg. 2006; 20: 533–5.
Ventura et al	2006	Ventura M, Perilli L, Pisani F, et al. True aneurysm of the brachial artery in a kidney transplant patient. Ital J Vasc Endovasc Surg. 2006; 13: 15–9.
Sultana et al	2006	Sultana A, Torella F, McWilliams R, et al. Axillary artery aneurysm following closure of haemodialysis fistula: a case report. J Cardiovasc Surg. 2007; 48: 197–9.
Chemla et al	2010	Chemla E, Nortley M, Morsy M. Brachial artery aneurysms associated with arteriovenous access for hemodialysis. Semi Dial. 2010; 23: 440–4.
Murphy et al	2010	Murphy J, Bakran A. Late, acute presentation of a large brachial artery aneurysm following ligation of a Brescia-Cimino arteriovenous fistula. Eur J Vasc Endovasc Surg. 2010; 39: 123.
Omer Tetik et al	2010	Tetik O, Ozcem B, Calli AO, et al. True brachial artery aneurysm. Tex Heart Inst J. 2010; 37: 618–9.
N. Hudorović et al	2010	Hudorović N, Lovričević I, Franjić DB, et al. True aneurysm of brachial artery. Wien Klin Wochenschr. 2010; 122: 588–91.
S Alagaratnam et al	2011	Alagaratnam S, Choong A, Lau T, et al. Swelling in the upper arm: the presentation and management of an isolated brachial artery aneurysm. Ann R Coll Surg Engl. 2011; 93: 37–8.
Dinoto et al	2012	Dinoto E, Bracale UM, Vitale G, et al. Late, giant brachial artery aneurysm following hemodialysis fistula ligation in a renal transplant patient: case report and literature review. Gen Thorac Cardiovasc Surg. 2012; 60: 768–70.
Shawon et al	2012	Sohawon S, Nazeri A, Dernier Y, et al. Painful true aneurysm in a brachio-cephalic arterio-venous fistula. ANZ J Surg. 2012; 82: 87–8.
Sydney SW et al	2012	Wong SS, Roche-Nagle G. Giant true brachial artery aneurysm. Vasc Endovascular Surg. 2012; 46: 492–4.
Bassir A et al	2012	A Fakhree M B, Azhough R, Hafez Quran F. A case of true brachial artery aneurysm in an elderly male. J Cardiovasc Thorac Res. 2012; 4: 25–7.
Ettore D et al	2012	Dinoto E, Bracale UM, Vitale G, et al. Late, giant brachial artery aneurysm following hemodialysis fistula ligation in a renal transplant patient: case report and literature review. Gen Thorac Cardiovasc Surg. 2012; 60: 768–70.
Khalid et al	2014	Khalid U, Parkinson F, Mohiuddin K, et al. Brachial artery aneurysms following brachiocephalic AV fistula ligation. J Vasc Access. 2014; 15: 22–4.
Sandeep S et al	2014	Bahia SS, Tomei F, Ozdemir BA, et al. Acute limb ischaemia due to focal brachial artery aneurysms complicating brachiocephalic arteriovenous fistula ligation: two recent case reports. J Vasc Access. 2014; 5: 427–30.
De Santis F et al	2014	De Santis F, Martini G, Mani G, et al. Diffuse aneurysmal degeneration of the brachial artery after long-standing high-flow arteriovenous fistula closure for hemodialysis at elbow level. Ann Vasc Surg. 2014; 28: 11–5.
M. Marconi et al	2015	Marconi M, Adami D. Giant true brachial artery aneurysm after hemodialysis fistula closure. Eur J Vasc Endovasc Surg. 2015; 49: 531.
Emily CC et al	2015	Cleveland EC, Sinno S, Sheth S, et al. Neurovascular compromise due to true brachial artery aneurysm at the site of a previously ligated arteriovenous fistula: case report and review of literature. Vascular. 2015; 23: 668–72.
K. Nishimura et al	2016	Nishimura K, Hamasaki T, Fukino S. A case of true brachial artery aneurysm with severe left upper limb ischemia. Int J Angiol. 2016; 25: 180–2.
Y. Yuan et al	2016	Yuan Y, Lu HJ. True brachial artery aneurysm. Eur J Endovasc Surg. 2016; 52: 321.
S.Teixeira et al	2017	Teixeira S, Pinto PS, Veiga C, et al. Aneurysmal degeneration of the brachial artery after vascular access creation: surgical treatment results. Int J Angiol. 2017; 26: 186–90.
Anup P et al	2017	Pradhananga A, Chao X. True brachial artery aneurysm presenting as a non-pulsatile mass. J Nepal Med Assoc. 2017; 56: 179–81.
Fendri J et al	2017	Fendri J, Palcau L, Cameliere L, et al. True brachial artery aneurysm after arteriovenous fistula for hemodialysis: five cases and literature review. Ann Vasc Surg. 2017; 39: 228–35.
